# Supplementary material for: Transcription factors Krüppel-like factor 4 and paired box 5 regulate the expression of the Grainyhead-like genes
Source: PLoS One. 2021 Sep 27;16(9):e0257977. doi: 10.1371/journal.pone.0257977 (PMC8476022; doi:10.1371/journal.pone.0257977)
Supplement: S2 File — (XLS) [file pone.0257977.s007.xls]

## Sheet: Analyzed Regions
		GENOMIC COORDINATES Ensebl ver 79 (GRCh 38)
		ANALYZED REGION
	GENE	CHR	START	STOP
	GRHL1	chr2	9949693	9953693
	GRHL2	chr8	101490432	101494432
	GRHL3 REGION 1	chr1	24317322	24320322
	GRHL3 REGION 2	chr1	24320322	24323322

## Sheet: Putative binding sites for KLF4 and PAX5
							GENOMIC COORDINATES Ensebl ver 79 (GRCh 38)
	Transcription factor	Binding sequence	P aposteriori	Weight matrix score	Position in analyzed regions	Strand	CHR	START	STOP
	KLF4 in GRHL1	UNKNOWN	UNKNOWN	UNKNOWN	1592-1600		chr2	9951285	9951293
	KLF4 in GRHL1	GGGGCGGGGG	0.648167	7.86877	1819-1828	-	chr2	9951512	9951521
	KLF4 in GRHL1	GGGGCGGGGA	0.218157	7.7715	2523-2532	-	chr2	9952216	9952225
	KLF4 in GRHL2	GGGGAGTGGC	0.829723	8.18977	1350-1359	-	chr8	101491782	101491791
	KLF4 in GRHL2	GGGGCTTGGC	0.444678	5.3061	2799-2808	+	chr8	101493231	101493240
	KLF4 in GRHL3	AGGGCGGAGC	0.998057	7.86071	1978-1987	-	chr1	24319300	24319309
	KLF4 in GRHL3	GGGGTGGGGT	0.931358	9.17701	698-707	-	chr1	24318020	24318029
	KLF4 in GRHL3	GGGGTGGGGT	0.603743	9.17701	962-971	+	chr1	24321284	24321293
	KLF4 in GRHL3	AGAGCGTGGA	0.504012	2.3753	2281-2290	+	chr1	24319603	24319612
	PAX5 in GRHL1	AGAGCGCCGGGGCGGGGCTG	0.993845	10.8085	1853-1872	-	chr2	9951546	9951565
	PAX5 in GRHL1	AAGGCTGGGAGGAAGAGCCA	0.982394	8.6306	152-171	-	chr2	9949845	9949864
	PAX5 in GRHL1	AAGCAATGGAAGCGTGGAAG	0.970851	6.03608	97-116	-	chr2	9949790	9949809
	PAX5 in GRHL1	AGGGGCTTGGAGCAGGGTAG	0.892077	6.84752	682-701	-	chr2	9950375	9950394
	PAX5 in GRHL1	TGGCCGCGGAGGAGGGGAGG	0.846382	9.65173	2410-2429	-	chr2	9952103	9952122
	PAX5 in GRHL1	GGACGAGCGGCGCGGGGCGG	0.808400	9.13331	1829-1848	-	chr2	9951522	9951541
	PAX5 in GRHL1	CGCTCGCCGCTGCCGGGCCG	0.774720	5.48255	2116-2135	-	chr2	9951809	9951828
	PAX5 in GRHL1	GAGGCCTCGGGGCTGGGAGG	0.768389	7.59371	1903-1922	-	chr2	9951596	9951615
	PAX5 in GRHL1	AGGGCACAGAGGAGGGACTG	0.753453	6.72677	18-37	+	chr2	9949711	9949730
	PAX5 in GRHL1	GGGTGGCTGGTGGGGCACAG	0.677451	5.17656	816-835	-	chr2	9950509	9950528
	PAX5 in GRHL1	GAGGCTGCGGGGCACAGACA	0.668394	5.2443	1261-1280	+	chr2	9950954	9950973
	PAX5 in GRHL1	GGGGCCGCGCTGAGGGGCCG	0.634609	11.5418	2195-2214	+	chr2	9951888	9951907
	PAX5 in GRHL1	AGGAGAGGGGGGCGGGGAGG	0.569628	9.49677	2521-2540	-	chr2	9952214	9952233
	PAX5 in GRHL1	GGGCCGTCGCGGTGGAGTGG	0.510806	5.60408	1169-1188	+	chr2	9950862	9950881
	PAX5 in GRHL1	TGGGCCAGGAGAAGGGACAT	0.495928	3.75782	1360-1379	+	chr2	9951053	9951072
	PAX5 in GRHL1	AGGCTCCCGAGGCCGACCGG	0.460127	3.91608	2543-2562	-	chr2	9952236	9952255
	PAX5 in GRHL1	GGGCCACGAAGGTGGGACTG	0.457174	4.92714	884-903	-	chr2	9950577	9950596
	PAX5 in GRHL1	GGCTCTCGGGGGAAGCCACG	0.456123	4.21964	1389-1408	+	chr2	9951082	9951101
	PAX5 in GRHL1	GAAGACCTGGGGCATAGAAG	0.411535	7.02001	403-422	-	chr2	9950096	9950115
	PAX5 in GRHL1	AGGGCAATAGAGTGAGGTGG	0.395662	4.13012	579-598	-	chr2	9950272	9950291
	PAX5 in GRHL1	GGGCCGCCGCTCCGGACCCG	0.279464	3.32072	2030-2049	+	chr2	9951723	9951742
	PAX5 in GRHL1	CGGCTGCGGGTCCGGAGCGG	0.244066	3.51957	2036-2055	-	chr2	9951729	9951748
	PAX5 in GRHL1	CGGCCGCCGCGGGGGGGCCG	0.242143	8.66426	2182-2201	+	chr2	9951875	9951894
	PAX5 in GRHL1	TGCTGCGTGGTGGGGACCAG	0.218395	3.45611	628-647	-	chr2	9950321	9950340
	PAX5 in GRHL1	CGGAGCCTCGGGAGGAGAGA	0.204767	3.51811	2350-2369	+	chr2	9952043	9952062
	PAX5 in GRHL3	GGAGGAGTGAAGAGGGAAAA	0.980442	8.9417	2386-2405	+	chr1	24322708	24322727
	PAX5 in GRHL3	GGAGCTTGGGAGCAGGAAGA	0.722296	8.33589	2212-2231	+	chr1	24319534	24319553
	PAX5 in GRHL3	GGGGGAGGGGAGAATAGAAA	0.518086	6.62923	873-892	+	chr1	24318195	24318214
	PAX5 in GRHL3	AGGGCTCTGCAGAGAACAAA	0.431951	4.06235	480-499	+	chr1	24317802	24317821

## Sheet: PAX5 ChIP-seq peaks in GRHL1
	GENOMIC COORDINATES Ensebl ver 79 (GRCh 38)
	Transcription factor	Binding sequence	P aposteriori	Weight matrix score	Position in analyzed regions	Strand	Chromosome	Start	Stop	Peak_Chromosome	Peak_start	Peak_stop	Factor_tissue_accession_peaknumber	Project	Literature
	PAX5 in GRHL1	AGAGCGCCGGGGCGGGGCTG	0.993845	10.8085	1853-1872	-	chr2	9951546	9951565	chr2	9951238	9951584	PAX5_Blood_GSM803337_peak13372	ENCODE	Gertz J, Savic D, Varley KE, Partridge EC et al. Distinct properties of cell-type-specific and shared transcription factor binding sites. Mol Cell 2013 Oct 10;52(1):25-36. PMID: 24076218
	PAX5 in GRHL1	AGAGCGCCGGGGCGGGGCTG	0.993845	10.8085	1853-1872	-	chr2	9951546	9951565	chr2	9950915	9951818	PAX5_Blood_GSM803334_peak15667	ENCODE	Gertz J, Savic D, Varley KE, Partridge EC et al. Distinct properties of cell-type-specific and shared transcription factor binding sites. Mol Cell 2013 Oct 10;52(1):25-36. PMID: 24076218
